# Supplementary material for: Adaptive evolution and divergent expression of heat stress transcription factors in grasses
Source: BMC Evol Biol. 2014 Jun 30;14:147. doi: 10.1186/1471-2148-14-147 (PMC4094458; doi:10.1186/1471-2148-14-147)
Supplement: Additional file 1 — Summary of 125 Hsf genes identified in 5 grass genomes. [file 1471-2148-14-147-S1.xlsx]

## Sheet: Sheet1
Additional file 1. Summary of 125 Hsf genes identified in 5 grass genomes
No.	Spcies	Gene	Locus	Length	Intron	Chr	Location
1	Zea mays	ZmHsf-01	GRMZM2G165972	384	1	1	12519910 - 12522234
2	Zea mays	ZmHsf-02	GRMZM2G118485	417	2	1	28522255 - 28529613
3	Zea mays	ZmHsf-03	GRMZM2G164909	414	1	1	197747996 - 197749675
4	Zea mays	ZmHsf-04	GRMZM2G010871	357	1	1	239615545 - 239619172
5	Zea mays	ZmHsf-05	GRMZM2G132971	359	1	1	287715096 - 287719302
6	Zea mays	ZmHsf-06	GRMZM2G115456	527	1	1	299193087 - 299198370
7	Zea mays	ZmHsf-07	GRMZM2G088242	394	1	2	185016962 - 185019032
8	Zea mays	ZmHsf-08	GRMZM2G002131	298	1	2	186183204 - 186187268
9	Zea mays	ZmHsf-09	GRMZM2G089525	331	1	3	217357921 - 217359731
10	Zea mays	ZmHsf-10	GRMZM2G005815	462	1	3	219461670 - 219467913
11	Zea mays	ZmHsf-11	GRMZM2G098696	370	1	4	195120899 - 195122643
12	Zea mays	ZmHsf-12	GRMZM2G384339	497	1	5	889093 - 893484
13	Zea mays	ZmHsf-13	GRMZM2G105348	257	1	5	150189676 - 150191211
14	Zea mays	ZmHsf-14	GRMZM2G179802	528	1	5	162008647 - 162014901
15	Zea mays	ZmHsf-15	GRMZM2G059851	508	1	5	168222641 - 168226086
16	Zea mays	ZmHsf-16	AC206165.3_FG007	469	1	6	159616925 - 159618583
17	Zea mays	ZmHsf-17	GRMZM2G125969	375	1	7	9707411 - 9711430
18	Zea mays	ZmHsf-18	GRMZM2G139535	298	1	7	125861349 - 125865050
19	Zea mays	ZmHsf-19	GRMZM2G165272	394	1	7	142234170 - 142236060
20	Zea mays	ZmHsf-20	AC205471.4_FG003	446	1	8	125180331 - 125182094
21	Zea mays	ZmHsf-21	GRMZM2G086880	348	1	8	145352904 - 145354265
22	Zea mays	ZmHsf-22	GRMZM2G118453	433	1	8	174425869 - 174428276
23	Zea mays	ZmHsf-23	GRMZM2G173090	365	1	9	58450214 - 58451687
24	Zea mays	ZmHsf-24	GRMZM2G026742	407	2	9	145771172 - 145775633
25	Zea mays	ZmHsf-25	GRMZM2G301485	318	1	10	137099306 - 137100682
26	Zea mays	ZmHsf-26	GRMZM2G118047	267	1	9	76062572 - 76064616
27	Zea mays	ZmHsf-27	AC216247.3_FG001	324	1	1	63536149 - 63538628
28	Zea mays	ZmHsf-28	GRMZM2G025685	324	1	7	169173661 - 169177094
29	Zea mays	ZmHsf-29	GRMZM2G003489_T03	117	1	1	275469823 - 275472059
30	Zea mays	ZmHsf-30	EU954042	247
31	Oryza sativa	OsHsf-01	LOC_Os01g39020	402	1	1	21938865 - 21941839
32	Oryza sativa	OsHsf-02	LOC_Os01g43590	348	1	1	24967449 - 24969047
33	Oryza sativa	OsHsf-03	LOC_Os01g53220	250	1	1	30582485 - 30583743
34	Oryza sativa	OsHsf-04	LOC_Os01g54550	440	1	1	31370225 - 31372759
35	Oryza sativa	OsHsf-05	LOC_Os02g13800	298	1	2	7463932 - 7465506
36	Oryza sativa	OsHsf-06	LOC_Os02g29340	475	1	2	17428027 - 17431373
37	Oryza sativa	OsHsf-07	LOC_Os02g32590	498	1	2	19309594 - 19313057
38	Oryza sativa	OsHsf-08	LOC_Os03g06630	359	1	3	3342254 - 3344548
39	Oryza sativa	OsHsf-09	LOC_Os03g12370	410	2	3	6537569 - 6541400
40	Oryza sativa	OsHsf-10	LOC_Os03g25120	305	1	3	14342679 - 14345575
41	Oryza sativa	OsHsf-11	LOC_Os03g53340	376	1	3	30604067 - 30607159
42	Oryza sativa	OsHsf-12	LOC_Os03g58160	357	1	3	33105828 - 33109091
43	Oryza sativa	OsHsf-13	LOC_Os03g63750	506	1	3	35989011 - 35992635
44	Oryza sativa	OsHsf-14	LOC_Os04g48030	305	1	4	28574411 - 28576248
45	Oryza sativa	OsHsf-15	LOC_Os05g45410	459	1	5	26344414 - 26346889
46	Oryza sativa	OsHsf-16	LOC_Os06g35960	278	1	6	20996264 - 20998867
47	Oryza sativa	OsHsf-17	LOC_Os06g36930	331	1	6	21761304 - 21762421
48	Oryza sativa	OsHsf-18	LOC_Os07g08140	372	1	7	4139160 - 4142449
49	Oryza sativa	OsHsf-19	LOC_Os07g44690	310	1	7	26673639 - 26676932
50	Oryza sativa	OsHsf-20	LOC_Os08g36700	380	1	8	23158296 - 23159531
51	Oryza sativa	OsHsf-21	LOC_Os08g43334	390	1	8	27380765 - 27390339
52	Oryza sativa	OsHsf-22	LOC_Os09g28200	394	1	9	17109289 - 17111077
53	Oryza sativa	OsHsf-23	LOC_Os09g28354	302	1	9	17221426 - 17228961
54	Oryza sativa	OsHsf-24	LOC_Os09g35790	414	1	9	20591230 - 20595143
55	Oryza sativa	OsHsf-25	LOC_Os10g28340	358	1	10	14746825 - 14750175
56	Sorghum bicolor	SbHsf-01	Sb01g000730	527	1	1	728960 - 732969
57	Sorghum bicolor	SbHsf-02	Sb01g005250	339	1	1	4367108 - 4370666
58	Sorghum bicolor	SbHsf-03	Sb01g008380	371	1	1	7214131 - 7215744
59	Sorghum bicolor	SbHsf-04	Sb01g021490	362	1	1	25202800 - 25206162
60	Sorghum bicolor	SbHsf-05	Sb01g034500	313	1	1	57965168 - 57967282
61	Sorghum bicolor	SbHsf-06	Sb01g042370	415	2	1	65634018 - 65639104
62	Sorghum bicolor	SbHsf-07	Sb01g046350	391	1	1	69533261 - 69535229
63	Sorghum bicolor	SbHsf-08	Sb02g004370	372	1	2	4942979 - 4945325
64	Sorghum bicolor	SbHsf-09	Sb02g026500	418	1	2	61594335 - 61595689
65	Sorghum bicolor	SbHsf-10	Sb02g026590	315	1	2	61754092 - 61758290
66	Sorghum bicolor	SbHsf-11	Sb02g030490	401	1	2	65549692 - 65551463
67	Sorghum bicolor	SbHsf-12	Sb02g040790	312	1	2	74685876 - 74688170
68	Sorghum bicolor	SbHsf-13	Sb03g025770	394	1	3	51744290 - 51747015
69	Sorghum bicolor	SbHsf-14	Sb03g028470	365	1	3	56380420 - 56382342
70	Sorghum bicolor	SbHsf-15	Sb03g033750	260	1	3	61998138 - 61999031
71	Sorghum bicolor	SbHsf-16	Sb03g034630	434	1	3	62801641 - 62804135
72	Sorghum bicolor	SbHsf-17	Sb04g008300	262	1	4	9420645 - 9421922
73	Sorghum bicolor	SbHsf-18	Sb04g020050	485	1	4	46908547 - 46912333
74	Sorghum bicolor	SbHsf-19	Sb04g021490	496	1	4	50539185 - 50542521
75	Sorghum bicolor	SbHsf-20	Sb06g025710	306	1	6	54747056 - 54748052
76	Sorghum bicolor	SbHsf-21	Sb07g025120	396	1	7	60154140 - 60155788
77	Sorghum bicolor	SbHsf-22	Sb09g026440	476	1	9	55716410 - 55718552
78	Sorghum bicolor	SbHsf-23	Sb10g021800	279	1	10	48428314 - 48429829
79	Sorghum bicolor	SbHsf-24	Sb10g022340	383	1	10	49929672 - 49931250
80	Setaria italica	SiHsf-01	Si019082m	482	1	scaffold_1	23679184 - 23683104
81	Setaria italica	SiHsf-02	Si016943m	511	1	scaffold_1	25686720 - 25690344
82	Setaria italica	SiHsf-03	Si030256m	365	1	scaffold_2	4174878 - 4177676
83	Setaria italica	SiHsf-04	Si030056m	402	1	scaffold_2	33054012 - 33055773
84	Setaria italica	SiHsf-05	Si030611m	309	1	scaffold_2	33227633 - 33232288
85	Setaria italica	SiHsf-06	Si030094m	395	1	scaffold_2	37912120 - 37913844
86	Setaria italica	SiHsf-07	Si033243m	310	1	scaffold_2	46755451 - 46757558
87	Setaria italica	SiHsf-08	Si022026m	449	1	scaffold_3	12432409 - 12435198
88	Setaria italica	SiHsf-09	Si006775m	353	1	scaffold_4	36181788 - 36184101
89	Setaria italica	SiHsf-10	Si006875m	329	1	scaffold_4	36190208 - 36192209
90	Setaria italica	SiHsf-11	Si004605m	387	1	scaffold_5	26608737 - 26611283
91	Setaria italica	SiHsf-12	Si002292m	317	1	scaffold_5	29563020 - 29564452
92	Setaria italica	SiHsf-13	Si002580m	265	1	scaffold_5	36039654 - 36040929
93	Setaria italica	SiHsf-14	Si001439m	448	1	scaffold_5	36860582 - 36862867
94	Setaria italica	SiHsf-15	Si035526m	468	1	scaffold_9	345651 - 349838
95	Setaria italica	SiHsf-16	Si036486m	339	1	scaffold_9	3277007 - 3280889
96	Setaria italica	SiHsf-17	Si036148m	381	1	scaffold_9	5749989 - 5752271
97	Setaria italica	SiHsf-18	Si039749m	311	1	scaffold_9	8685827 - 8688150
98	Setaria italica	SiHsf-19	Si036304m	363	1	scaffold_9	19491287 - 19494577
99	Setaria italica	SiHsf-20	Si040272m	312	1	scaffold_9	45621862 - 45624028
100	Setaria italica	SiHsf-21	Si035840m	423	2	scaffold_9	52483133 - 52487187
101	Setaria italica	SiHsf-22	Si038907m	384	1	scaffold_9	55655269 - 55657084
102	Brachypodium distachyon	BdHsf-01	Bradi1g01130	525	1	1	758757 - 763396
103	Brachypodium distachyon	BdHsf-02	Bradi1g05550	347	1	1	3777047 - 3779557
104	Brachypodium distachyon	BdHsf-03	Bradi1g08890	385	1	1	6287441 - 6290883
105	Brachypodium distachyon	BdHsf-04	Bradi1g19900	313	1	1	15943546 - 15946059
106	Brachypodium distachyon	BdHsf-05	Bradi1g37720	348	1	1	33623352 - 33624526
107	Brachypodium distachyon	BdHsf-06	Bradi1g38140	252	1	1	34296765 - 34297797
108	Brachypodium distachyon	BdHsf-07	Bradi1g55630	547	1	1	54140758 - 54143900
109	Brachypodium distachyon	BdHsf-08	Bradi1g61620	279	1	1	60967400 - 60969340
110	Brachypodium distachyon	BdHsf-09	Bradi1g69407	393	1	1	67836946 - 67840540
111	Brachypodium distachyon	BdHsf-10	Bradi1g74350	339	1	1	71592465 - 71594730
112	Brachypodium distachyon	BdHsf-11	Bradi2g18980	364	1	2	16735523 - 16737272
113	Brachypodium distachyon	BdHsf-12	Bradi2g41530	380	1	2	41768002 - 41770456
114	Brachypodium distachyon	BdHsf-13	Bradi2g44050	335	1	2	44543658 - 44545038
115	Brachypodium distachyon	BdHsf-14	Bradi2g48990	247	1	2	49157121 - 49158267
116	Brachypodium distachyon	BdHsf-15	Bradi2g49860	438	1	2	49859810 - 49862297
117	Brachypodium distachyon	BdHsf-16	Bradi3g08870	314	1	3	6966824 - 6968528
118	Brachypodium distachyon	BdHsf-17	Bradi3g26920	356	1	3	27699259 - 27702662
119	Brachypodium distachyon	BdHsf-18	Bradi3g42130	345	1	3	43857313 - 43858451
120	Brachypodium distachyon	BdHsf-19	Bradi3g43710	468	1	3	45298993 - 45302044
121	Brachypodium distachyon	BdHsf-20	Bradi3g44700	511	1	3	46678236 - 46681202
122	Brachypodium distachyon	BdHsf-21	Bradi4g32050	404	1	4	37779171 - 37780616
123	Brachypodium distachyon	BdHsf-22	Bradi4g32130	302	1	4	37846831 - 37850530
124	Brachypodium distachyon	BdHsf-23	Bradi4g35780	399	1	4	41114697 - 41116660
125	Brachypodium distachyon	BdHsf-24	Bradi5g18680	307	1	5	21774260 - 21775504
	Note: The genes BdHsf-03 and SbHsf-15 were re-annotated in this analysis according to their EST and the similaritities with orthologs. The CDS sequences of these two genes can be found below this table.
	>BdHsf-03 ATGTATCCGTTCAGCGGCATTGTGAAAGAGGAGGAATTCGACTTCGCGGGAGCTTACTACGCAGCGGAAGATGGCGGCTC GCCGTCTTCCTGGGCCGCCGGCGCCGGCGCATCGGAGCTTCCCCGGCCGATGGACGGGCTCGGCGAGGCCGGGCCGACGC CGTTCCTGACCAAGACGTACGACGTGGTGTCCGACCACAGCACGGACACCGTCGTGTCGTGGAGCGTCGCCGGCAACAGC TTCGTGGTGTGGGACGCCCACGCCTTCTCCAGGGTGCTCCTCCCGCGCTACTTCAAGCACGGCAACTTCTCCAGCTTCGT CCGCCAGCTCAACACCTATGGGTTCAGGAAGGTTGATCCGGACAGGTGGGAGTTCGCGGCAGAGG…
	>SbHsf-15 ATGGGCAGCGAGTGCAAGGACCACCTTCAGCTTCACGCCGCCGGCTACGGCGTCGGCGTCGCCAGCCCGCAGGAGGAGGA GGAGGAGGAGCAGGCGGGCGCCATCGCACCGTTCGTGGCGAAGACGTTCCACATGGTGAGCGACCCGGCCACGGACGCCG TCGTGCGCTGGGGCGGCGCCAGCAACACCTTCCTCGTCCTCGACCCGGCCACCTTCTCCGACTACCTGCTGCCCTCCTAC TTCAAGCACCGCAACTTCGCCAGCTTCGTCCGGCAGCTCAACACCTACGGGTTCAGGAAGGTGGACACGGACCGGTGGGA GTTCGCGCACGAGTCGTTCCTCCGGGGCCAGGCGCACCTGCTGCCGCTGGTCGTGCGCAAGAAGA…
